# Supplementary material for: Screening Implications for Distribution of Colorectal Cancer Subsite by Age and Role of Flexible Sigmoidoscopy
Source: Cancers (Basel). 2024 Mar 10;16(6):1110. doi: 10.3390/cancers16061110 (PMC10968973; doi:10.3390/cancers16061110)
Supplement: Supplementary file 1 [file cancers-16-01110-s001.zip]

Archive with 1 entries (1 files):
- Supplemental_Digital_Content_Tables.xlsx
